# Supplementary material for: Estuarine crocodiles in a tropical coastal floodplain obtain nutrition from terrestrial prey
Source: PLoS One. 2018 Jun 6;13(6):e0197159. doi: 10.1371/journal.pone.0197159 (PMC5991389; doi:10.1371/journal.pone.0197159)
Supplement: S3 Table — (XLSX) [file pone.0197159.s004.xlsx]

## Sheet: Crocs
	d13C	d15N	d34S
Crocodile	-24.0837	3.6063	-4.27948
Crocodile	-24.1071	5.83513	6.63685
Crocodile	-22.5286	4.44294
Crocodile	-21.6625	5.88203	-0.738268
Crocodile	-26.5833	6.7506	8.82682
Crocodile	-16.256	3.98397	11.0888
Crocodile	-22.1745	5.13438	12.2826
Crocodile	-21.1481	5.38627	11.1218
Crocodile	-21.3287	5.90073	11.8965
Crocodile	-21.9267	4.9136	12.0289
Crocodile	-21.4889	4.72012
Crocodile	-21.5157	4.8294
Crocodile	-21.1077	5.05054
Crocodile	-22.7243	6.10883
Crocodile	-21.0655	5.98934
Crocodile	-23.4535	2.8097
Crocodile	-24.7884	4.09447
Crocodile	-26.7219	6.50403
Crocodile	-23.4163	5.78627
Crocodile	-14.1347	3.86928	4.96469
Crocodile	-18.7256	3.30386	3.93838
Crocodile	-17.9406	4.60019	10.0907
Crocodile	-27.6319	5.7918	5.89312
Crocodile	-25.2042	5.02062	8.77184
Crocodile	-25.0272	4.69325	-12.1486
Crocodile	-24.3317	4.67537
Crocodile	-25.2347	5.27926
Crocodile	-24.1069	4.95716
Crocodile	-25.1552	6.17753
Crocodile	-25.1186	6.16333
Crocodile	-24.9347	6.49081
Crocodile	-25.1801	6.01498
Crocodile	-22.4762	4.80957
Crocodile	-22.485	4.67125
Crocodile	-25.6447	6.15662
Crocodile	-23.8955	4.94333
Crocodile	-25.0901	6.27179
Crocodile	-24.7678	6.25063
Crocodile	-25.1944	5.29465
Crocodile	-24.3367	5.95727
Crocodile	-24.8016	4.96834
Crocodile	-24.7504	6.53339
Crocodile	-25.1533	4.67
Crocodile	-25.8575	6.51598
Crocodile	-25.2551	6.36
Crocodile	-24.4474	6.90665
Crocodile	-25.0143	6.39512
Crocodile	-25.3464	6.31666
Crocodile	-24.9871	6.11603
Crocodile	-22.7946	5.29544
Crocodile	-24.8572	4.32594
Crocodile	-24.234	5.65266
Crocodile	-24.1709	4.73722
Crocodile	-24.6257	4.70817	2.61756
Crocodile	-27.734	6.1144
Crocodile	-25.6511	4.21867
Crocodile	-24.7425	4.08092
Crocodile	-27.5969	5.0623
Crocodile	-25.5666	4.16154
Crocodile	-22.7616	4.20748
Crocodile	-23.5313	5.57859
Crocodile	-24.6441	3.99933
Crocodile	-25.0323	6.06817
Crocodile	-22.7661	5.3034	2.94929
Crocodile	-21.5382	5.36235	11.6824
Crocodile	-25.0691	6.14515
Crocodile	-24.8733	5.48418	-4.76553

## Sheet: Terrestrial
	d13C	d15N	d34S
Pig	-24.0837	3.6063	-4.27948
Pig	-24.1071	5.83513	6.63685
Pig	-22.5286	4.44294
Pig	-21.6625	5.88203	-0.738268
Pig	-26.5833	6.7506	8.82682
Pig	-16.256	3.98397	11.0888
Pig	-22.1745	5.13438	12.2826
Pig	-21.1481	5.38627	11.1218
Pig	-21.3287	5.90073	11.8965
Pig	-21.9267	4.9136	12.0289
Pig	-21.4889	4.72012
Pig	-21.5157	4.8294
Pig	-21.1077	5.05054
Pig	-22.7243	6.10883
Pig	-21.0655	5.98934
Pig	-23.4535	2.8097
Pig	-24.7884	4.09447
Pig	-26.7219	6.50403
Pig	-23.4163	5.78627
Pig	-14.1347	3.86928	4.96469
Pig	-18.7256	3.30386	3.93838
Pig	-17.9406	4.60019	10.0907
Pig	-27.6319	5.7918	5.89312
Pig	-25.0272	4.69325	-12.1486
Pig	-24.3317	4.67537
Pig	-25.2347	5.27926
Pig	-24.1069	4.95716
Pig	-25.1552	6.17753
Pig	-25.1186	6.16333
Pig	-24.9347	6.49081
Pig	-25.1801	6.01498
Pig	-22.4762	4.80957
Pig	-22.485	4.67125
Pig	-25.6447	6.15662
Pig	-23.8955	4.94333
Pig	-25.0901	6.27179
Pig	-24.7678	6.25063
Pig	-25.1944	5.29465
Pig	-24.3367	5.95727
Pig	-24.8016	4.96834
Pig	-24.7504	6.53339
Pig	-25.1533	4.67
Pig	-25.8575	6.51598
Pig	-25.2551	6.36
Pig	-24.4474	6.90665
Pig	-25.0143	6.39512
Pig	-25.3464	6.31666
Pig	-24.9871	6.11603
Pig	-22.7946	5.29544
Pig	-24.8572	4.32594
Pig	-24.234	5.65266
Pig	-24.1709	4.73722
Pig	-24.6257	4.70817	2.61756
Pig	-27.734	6.1144
Pig	-25.6511	4.21867
Pig	-24.7425	4.08092
Pig	-27.5969	5.0623
Pig	-25.5666	4.16154
Pig	-22.7616	4.20748
Pig	-23.5313	5.57859
Pig	-24.6441	3.99933
Pig	-25.0323	6.06817
Wallaby	-16.6381	3.18401
Wallaby	-18.3281	2.33619
Wallaby	-16.2762	5.09617
Wallaby	-19.1499	2.16591
Wallaby	-14.6082	2.11963
Wallaby	-18.5152	2.0738
Wallaby	-14.9412	3.15436	10.9691
Wallaby	-22.3009	5.47806	11.4881
Wallaby	-23.0144	7.01776	2.85912
Wallaby	-26.4233	7.59828	-5.98903
Wallaby	-23.0946	3.68666	13.0905
Wallaby	-17.8443	3.84755	8.54082
Wallaby	-19.6898	1.92882	11.6439
Wallaby	-16.7406	3.35887
Wallaby	-16.6416	0.59517	11.5853
Wallaby	-14.6665	1.60335	11.2452
Wallaby	-15.9178	2.00842	12.2316
Wallaby	-17.3598	2.93972	6.08959
Wallaby	-15.4353	2.57302
Wallaby	-17.0826	3.55245
Wallaby	-14.4088	4.93949
Wallaby	-15.5806	5.16613
Wallaby	-18.0177	1.73329
Wallaby	-17.3423	2.6488
Buffalo	-16.1838	5.67999	9.54935
Buffalo	-23.641	6.82193	3.50693
Buffalo	-20.7212	5.42356	5.70837
Buffalo	-20.6597	5.37692	-7.52399
Buffalo	-21.1219	6.12298
Buffalo	-21.7361	5.12053
Buffalo	-17.4976	5.84442
Buffalo	-22.3511	5.5705
Buffalo	-21.4688	5.94104	-12.4153
Buffalo	-21.3068	7.92276	-4.11692

## Sheet: Riverine-Marine
	d13C	d15N	d34S
Barrramundi	-22.5633	11.8502
Barrramundi	-20.6238	6.66027	1.16237
Barrramundi	-22.0782	6.46744	3.43949
Barrramundi	-21.0886	5.93322	5.41367
Barrramundi	-23.3733	8.99315	12.6237
Barrramundi	-22.3724	8.8262
Barrramundi	-23.2998	9.77128	10.1842
Barrramundi	-24.2725	9.54707
Barrramundi	-24.7233	8.28569	10.5613
Barrramundi	-22.0843	9.56632
Barrramundi	-22.9717	9.75572
Barrramundi	-23.4916	10.2248
Barrramundi	-21.2912	9.36389	9.85551
Barrramundi	-26.1532	9.22761	12.4632
Barrramundi	-23.2518	8.07984
Barrramundi	-22.5103	9.84571
Barrramundi	-20.6504	11.5141	10.2979
Barrramundi	-25.4037	8.99312	10.5552
Barrramundi	-22.1871	10.3146	3.24245
Barrramundi	-20.2663	10.3615
Barrramundi	-23.7551	8.91932
Barrramundi	-23.184	9.18595
Barrramundi	-23.3768	7.06803
Barrramundi	-23.8576	9.8834
Barrramundi	-24.0204	9.51931
Barrramundi	-23.5181	9.8455
Barrramundi	-22.6339	8.1026
Barrramundi	-24.9793	8.3963
Barrramundi	-24.4473	10.0611
Barrramundi	-23.3944	9.55965
Barrramundi	-25.2186	8.27339
Barrramundi	-23.4906	8.83025
Barrramundi	-23.8566	9.48456
Barrramundi	-19.4536	8.96744
Barrramundi	-24.5029	6.1258
Barrramundi	-24.7778	9.23248
Barrramundi	-30.6526	4.85379
Barrramundi	-25.328	8.35835
Barrramundi	-23.6157	8.84552
Barrramundi	-24.3832	8.09531
Barrramundi	-23.6925	8.92842
Barrramundi	-23.6405	8.82435
Barrramundi	-23.3833	8.45333
Barrramundi	-25.5347	7.23005
Barrramundi	-25.7205	8.54236
Barrramundi	-24.851	7.75831
Barrramundi	-26.6576	8.53262
Barrramundi	-25.5056	7.11866
Barrramundi	-24.2225	9.19538
Barrramundi	-26.8089	7.82434
Barrramundi	-23.2055	8.20351
Barrramundi	-23.174	5.72054	2.64311
Barrramundi	-24.7347	5.37267
Barrramundi	-24.297	7.66539	-4.15682
Barrramundi	-25.5649	8.14221	-3.86766
Barrramundi	-24.6199	8.103	-5.78039
Barrramundi	-24.4401	8.38845	-5.3973
Barrramundi	-23.145	5.56627	3.8632
Barrramundi	-24.6496	7.70585	-3.9978
Barrramundi	-24.9885	9.44735
Barrramundi	-27.5	9.8
Barrramundi	-25.0297	9.70567
Barrramundi	-28.3432	10.452
Barrramundi	-29.2409	10.7357
Barrramundi	-26.4815	10.755
Barrramundi	-23.3512	6.02025	14.3816
Barrramundi	-23.4635	7.0516	2.00512
Barrramundi	-26.2001	7.21189	-2.24729
Barrramundi	-22.2679	6.89019	-1.95962
Barrramundi	-25.5697	7.14208	-1.02398
Barrramundi	-23.3253	7.00136	-0.0670579
Barrramundi	-24.6404	7.40563	0.544151
Barrramundi	-22.8474	8.83817	6.25576
Barrramundi	-25.4831	7.79779	-2.31205
Barrramundi	-24.079	7.60242	-0.614033
Barrramundi	-24.1516	8.04743	-2.73073
Barrramundi	-23.2365	7.85147	-1.25795
Barrramundi	-25.3603	6.72343	2.25702
Barrramundi	-22.1007	6.62742	2.94356
Barrramundi	-24.7264	7.37322	4.13971
Barrramundi	-23.8301	7.19917	3.61339
Barrramundi	-24.6805	6.82269	1.60107
Barrramundi	-22.9053	7.12154	8.77051
Barrramundi	-23.2039	7.39081	9.72557
Barrramundi	-22.6064	7.57788	7.64887
Barrramundi	-24.4559	7.10244	4.41719
Barrramundi	-24.9366	7.83789	3.77607
Barrramundi	-22.7302	7.53772	-1.67932
Barrramundi	-23.6936	7.14303	-1.5696
Barrramundi	-20.3023	8.85386	10.5612
Barrramundi	-25.0866	7.86937	4.23842
Barrramundi	-24.8806	7.84706	7.1726
Barrramundi	-25.8972	7.29919	3.42431
Barrramundi	-23.195	8.44611	4.92088
Barrramundi	-23.9277	9.77705	8.01137
Barrramundi	-21.4453	9.21001	2.18067
Barrramundi	-24.9093	10.736	9.00485
Barrramundi	-22.8174	8.86295	7.06938
Barrramundi	-30.0104	8.14214	4.96816
Barrramundi	-23.1783	9.47215	7.12043
Barrramundi	-25.9513	8.95472	4.76674
Barrramundi	-23.6591	10.647	6.16598
Barrramundi	-21.108	10.4567
Barrramundi	-23.829	10.7459
Barrramundi	-23.3789	11.8488
Barrramundi	-23.3762	11.5252
Barrramundi	-22.7971	11.3669
Barrramundi	-24.1031	10.081
Barrramundi	-22.3467	10.9387
Barrramundi	-23.4982	11.1802
Barrramundi	-24.1291	10.9261
Barrramundi	-23.8714	11.627
Barrramundi	-22.3267	10.5721
Barrramundi	-21.7551	10.7624	11.9079
Barrramundi	-21.3444	12.2472	8.65864
Barrramundi	-20.2866	11.7681	8.01119
Barrramundi	-21.4774	12.1584	8.21251
Barrramundi	-21.5055	10.1701	8.37215
Barrramundi	-20.6854	9.75249	10.5381
Barrramundi	-23.0263	11.396
Barrramundi	-23.7457	11.4064
Barrramundi	-23.0638	12.0092
Barrramundi	-21.0871	9.0431	9.74081
Barrramundi	-22.4642	8.66158	14.4926
Barrramundi	-27.4012	9.50327	12.8263
Barrramundi	-24.9624	9.96971	8.45983
Barrramundi	-26.8075	8.32737	14.1613
Barrramundi	-24.5032	7.89057	12.1972
Barrramundi	-24.789	8.17283	10.9952
Barrramundi	-26.6268	7.71511	15.2906
Barrramundi	-24.7981	9.37465
Barrramundi	-25.7227	9.87506
Barrramundi	-22.1788	7.40402	-1.1765
Barrramundi	-25.1589	8.20981	11.1542
Barrramundi	-23.1554	8.70598	10.6214
Barrramundi	-26.113	8.6794	9.89897
Barrramundi	-25.0732	7.4867	10.497
Barrramundi	-20.9446	11.2637	12.4142
Barrramundi	-26.7298	8.19746	11.9219
Barrramundi	-25.9008	8.20121	12.7035
Barrramundi	-25.3042	8.26193	13.1339
Barrramundi	-24.5244	8.9032	9.99328
Barrramundi	-24.7369	8.66761	6.86203
Barrramundi	-26.773	8.45475	-1.37938
Barrramundi	-23.7099	8.86087	11.1818
Barrramundi	-22.0202	8.38119	10.9246
Barrramundi	-27.5582	8.9778	10.8818
Barrramundi	-24.4269	8.79638	10.9727
Barrramundi	-26.981	8.11764	4.10947
Barrramundi	-23.6343	8.48639	8.84065
Barrramundi	-24.8681	8.72483	9.37238
Barrramundi	-21.7228	6.00769	14.6395
Barrramundi	-17.155	7.77486	12.1505
Barrramundi	-30.7585	10.2234	8.57363
Barrramundi	-28.1591	9.96592	7.75119
Barrramundi	-28.6255	9.51992	10.6898
Barrramundi	-29.1008	9.33485	9.40254
Barrramundi	-28.0625	8.85492	10.4681
Barrramundi	-23.7556	10.0305
Barrramundi	-25.5836	10.3487
Barrramundi	-25.6138	9.65096
Barrramundi	-25.5507	10.271
Barrramundi	-24.4693	10.7902
Barrramundi	-25.275	10.8081
Barrramundi	-23.8875	9.43652
Barrramundi	-23.59	11.1123
Barrramundi	-23.6316	10.3537	0.045792
Barrramundi	-25.7542	9.83667	-2.11963
Barrramundi	-25.5591	7.39458	-1.03451
Barrramundi	-26.9526	7.25446	1.82133

## Sheet: Riverine
	d13C	d15N	d34S
Mullet	-27.4974	4.30726	7.47334
Mullet	-26.3246	4.25152	6.42283
Mullet	-26.4663	3.90277	6.71763
Mullet	-28.1944	4.23485	7.05668
Mullet	-30.194	5.79853	2.75516
Mullet	-24.6758	6.54837	11.3717
Mullet	-24.7476	5.20004	0.939309
Mullet	-28.539	6.92079	5.15804
Mullet	-32.7633	5.75881	4.19047
Mullet	-23.5576	6.49513
Mullet	-25.8064	6.17567	4.79344
Mullet	-26.9322	7.03665	-0.227325
Mullet	-26.4869	5.78365	2.26071
Mullet	-29.0875	6.06955	0.313418
Mullet	-27.8771	5.90248	2.17527
Mullet	-28.7223	7.05954	-5.01557
Mullet	-31.2383	7.17367
Mullet	-18.6317	5.47417	13.8668
Mullet	-17.5405	5.16348	15.1084
Mullet	-17.2357	6.47884	14.8625
Mullet	-31.1431	6.74749	10.1686
Mullet	-28.0683	5.8426	5.6932
Mullet	-29.466	5.46935	2.74777
Mullet	-28.5844	5.89638	0.48789
Mullet	-33.1078	6.00141	-3.10632
Mullet	-29.6387	5.13462	4.95031
Mullet	-23.2437	6.42774	1.83778
Mullet	-24.1454	5.16756	6.74726
Mullet	-20.6668	6.81754
Mullet	-23.93	8.70786
Mullet	-26.6122	6.38569	7.60441
Mullet	-22.6114	7.54252	12.5707
Mullet	-30.519	7.33473	11.0031
Mullet	-30.4801	7.11378	11.6638
Mullet	-31.8815	7.66424	9.92485
Mullet	-29.3764	6.71027	11.1691
Mullet	-28.6189	6.8707	9.20423
Mullet	-32.5085	7.5008
Mullet	-26.4424	7.47395
Mullet	-29.1302	7.83494
Mullet	-26.5812	7.53601
Mullet	-26.786	7.39346
Mullet	-24.623	7.22472
Mullet	-28.7318	8.20683
Mullet	-25.208	7.22921
Mullet	-25.9739	7.71033
Mullet	-27.0443	8.42347	8.73777
Mullet	-28.0666	7.78391	8.81884
Mullet	-27.7949	8.44139	9.33114
Mullet	-30.1606	7.49913	9.22067
Mullet	-30.4494	7.81674	6.97258
Mullet	-17.0457	5.74095	11.1105
Mullet	-17.6226	5.03761	11.9392
Mullet	-29.2641	7.3463	9.74265
Mullet	-29.2629	6.28667	11.022
Mullet	-29.2406	7.15025	8.81577
Mullet	-27.6959	6.50333	9.6286
Mullet	-29.8717	6.68117	8.18099
Mullet	-30.8142	8.33085	9.06555
Mullet	-36.1706	8.24393	7.66142
Mullet	-26.34	6.16182	13.9006
Mullet	-29.004	7.6713	5.58492
Mullet	-29.8015	8.48804	7.47848
Mullet	-29.4342	7.50871	-4.57619
Mullet	-33.953	5.31516	18.5935
Mullet	-21.6623	3.85833	13.7407
Mullet	-32.8936	7.40579	9.77369
Mullet	-29.4879	6.79111	10.4881
Mullet	-31.3923	7.83866	7.77424
Mullet	-34.8542	7.60736	9.75777
Mullet	-31.7955	8.0384	7.01519
Mullet	-31.9678	8.11015	8.14134
Mullet	-31.8849	7.42481	9.934
Mullet	-31.8614	7.79904	8.8293
Mullet	-28.8843	8.62367	7.72855
Mullet	-28.7853	7.08726	-4.02543
Mullet	-28.9894	7.71011	-2.74932
Mullet	-28.0025	7.80287	-1.65089
Mullet	-29.5925	7.40195	-1.44771
Mullet	-28.8787	7.00854	-0.220504
Mullet	-29.1544	6.76792	-5.57565
Mullet	-30.3828	7.16475	-2.72784
Mullet	-22.1789	8.31802	11.9839
Mullet	-21.7235	8.63567	8.57553
Mullet	-23.8824	8.8301	8.47432
Mullet	-23.4163	9.10159	11.2017
Mullet	-26.2975	9.31303	9.92863
Mullet	-22.9633	9.64744	10.7907
Mullet	-23.8692	9.09789	10.0524
Mullet	-29.6648	5.28084	12.3593
Mullet	-22.1452	8.61182	12.1331
Mullet	-21.5791	10.2974	8.06502
Mullet	-21.8855	9.57272	7.74126
Mullet	-23.0961	9.14044	5.78046
Mullet	-20.8817	8.63418	11.1654
Mullet	-26.6512	6.64989	11.4611
Mullet	-22.3796	8.88938	11.3579
Mullet	-24.7112	6.94678	4.57837
Mullet	-21.7442	8.75153	13.4212
Mullet	-26.4769	9.28218	-2.04253
Mullet	-25.603	9.29628	-1.44018
Mullet	-25.2399	9.15928	-2.00969
Mullet	-25.6953	7.0784	-1.9131
Mullet	-25.291	8.59323	-2.6251

## Sheet: Marine
	d13C	d15N	d34S
Giant sea catfish	-18.8638	9.60318	13.6583
Giant sea catfish	-16.9174	10.7271	14.62
Giant sea catfish	-15.719	11.5784	16.2993
Giant sea catfish	-15.1564	12.2282	16.8141
Giant sea catfish	-16.0432	11.4991	15.8405
